# Supplementary material for: What factors determine users’ knowledge payment decisions? A mixed-method study
Source: PLoS One. 2023 Jul 7;18(7):e0287560. doi: 10.1371/journal.pone.0287560 (PMC10328235; doi:10.1371/journal.pone.0287560)
Supplement: S1 Data — (ZIP) [file pone.0287560.s001.zip]

Archive with 1 entries (1 files):
- Data-knowledge payment.csv
