# Supplementary material for: What factors determine users’ knowledge payment decisions? A mixed-method study
Source: PLoS One. 2023 Jul 7;18(7):e0287560. doi: 10.1371/journal.pone.0287560 (PMC10328235; doi:10.1371/journal.pone.0287560)
Supplement: S1 Data — (ZIP) [file pone.0287560.s001.zip › Data-knowledge payment.csv]

SE1	SE2	SE3	SE4	POE1	POE2	POE3	POE4	COE1	COE2	COE3	SI1	SI2	SI3	TR1	TR2	TR3	ID1	ID2	ID3	SL1	SL2	SL3	SV1	SV2	SV3	KP1	KP2	KP3	PR1	PR2	PR3
5	6	6	7	6	6	4	5	4	5	5	5	7	5	6	6	5	3	2	2	6	6	5	7	5	6	5	5	6	2	3	2
7	6	6	7	7	6	5	6	6	7	5	6	6	6	3	1	2	4	6	6	6	5	5	6	6	5	2	1	3	6	6	5
6	5	5	6	5	6	6	5	1	2	3	6	6	5	5	7	6	4	6	6	5	6	5	1	3	2	7	6	5	6	6	5
4	5	6	6	5	6	7	6	4	5	5	5	6	5	2	3	3	5	5	5	5	5	7	6	5	6	5	5	6	6	5	7
7	6	6	5	7	6	5	7	5	5	5	2	3	2	5	6	5	5	6	6	5	5	7	5	5	6	5	6	7	3	4	2
6	5	6	7	6	6	5	4	3	4	4	5	6	5	6	5	5	5	6	6	2	2	1	5	6	5	7	5	6	6	6	7
6	6	5	7	6	5	4	5	6	6	4	5	5	6	5	6	7	3	2	1	3	2	3	2	2	3	1	3	2	2	3	3
7	5	6	7	5	4	4	6	7	4	6	7	7	4	7	6	7	2	1	1	4	6	6	4	5	6	5	5	6	5	6	6
2	3	1	1	7	6	5	6	5	5	4	7	6	5	5	6	7	6	6	7	5	5	6	6	5	6	5	5	7	6	5	6
5	7	5	7	4	1	1	3	6	7	5	5	7	4	7	7	5	5	6	5	1	4	2	5	5	5	5	6	5	6	7	5
6	6	6	7	7	5	6	6	3	3	4	5	5	5	7	6	5	6	5	7	2	1	3	5	6	5	7	6	5	6	7	5
3	2	2	1	7	5	6	5	5	4	5	5	7	5	6	7	6	6	6	5	6	5	7	6	5	5	7	5	6	2	3	3
6	7	6	5	2	3	4	3	4	6	6	6	6	6	5	7	7	6	6	6	6	5	7	7	6	5	5	7	5	2	2	3
7	6	6	6	7	6	6	6	7	4	5	6	7	6	1	3	2	5	5	6	7	4	4	6	5	5	3	2	2	6	5	7
6	5	7	7	5	7	7	5	6	5	4	1	1	2	7	5	7	6	5	5	7	4	6	5	6	7	5	6	5	2	2	3
7	6	6	7	6	7	5	7	1	1	1	7	5	6	5	7	7	7	6	5	6	7	6	3	2	2	5	7	6	5	6	6
5	4	6	6	7	4	5	6	4	3	2	6	5	6	5	7	6	6	5	6	5	6	5	3	2	3	7	6	6	5	7	6
6	6	4	6	7	6	6	7	7	4	6	4	4	1	5	5	6	4	7	5	7	5	7	6	7	6	2	3	3	6	5	7
1	3	2	1	6	6	4	5	4	5	4	6	5	6	6	5	7	5	6	5	6	6	5	5	6	6	5	5	7	7	6	5
7	7	5	6	6	5	6	5	2	2	2	6	5	4	7	6	5	7	5	5	6	6	5	2	3	3	6	5	7	6	5	6
2	1	2	1	7	5	6	4	5	4	5	5	6	5	6	5	7	5	6	7	6	6	7	6	5	6	6	5	6	2	2	3
2	3	2	1	1	2	1	2	2	3	4	4	2	3	2	2	3	2	2	3	2	1	2	3	1	3	3	2	2	3	2	3
7	6	5	6	2	3	2	3	4	6	6	5	7	5	5	6	5	6	5	6	3	3	1	6	5	6	5	6	4	6	6	5
6	7	4	6	5	5	4	5	3	2	1	4	6	6	6	5	7	4	6	7	4	5	6	3	3	2	6	5	6	6	5	6
6	6	6	4	7	7	7	6	3	2	1	4	4	5	5	6	7	4	6	7	7	7	7	3	2	3	5	5	7	6	5	6
2	3	1	1	2	4	2	3	3	2	3	2	3	3	1	2	2	2	3	3	3	1	3	2	3	2	2	4	2	3	1	2
5	5	6	7	7	6	4	6	3	4	4	5	6	7	5	5	6	6	5	6	3	3	1	6	5	6	5	7	6	5	6	6
6	5	7	7	7	4	6	6	5	5	5	3	2	3	7	6	6	6	5	5	7	6	5	5	6	7	5	6	5	2	2	3
2	2	1	1	7	6	7	5	5	4	5	5	6	5	6	6	5	5	6	6	7	5	6	6	5	6	5	7	5	2	3	3
7	6	6	7	7	6	5	6	2	4	3	5	6	7	7	5	6	6	6	6	3	1	2	6	6	5	5	6	5	5	7	6
4	1	3	3	7	7	4	5	7	4	6	5	7	7	5	5	7	6	7	6	7	5	6	6	4	6	5	6	6	3	2	3
1	2	2	1	2	4	3	3	4	3	4	3	3	2	3	2	2	3	2	3	1	3	2	2	3	2	4	4	2	3	1	2
5	7	6	7	7	6	5	6	5	4	5	5	5	6	6	5	7	2	3	2	5	7	6	6	5	6	5	5	6	2	3	1
5	6	5	7	7	6	4	6	4	6	4	5	5	7	5	6	6	1	2	2	3	3	1	2	3	2	3	4	1	3	3	2
2	1	3	3	6	5	5	6	5	6	5	7	6	5	6	5	7	5	6	5	5	5	6	6	4	7	5	5	6	2	2	2
5	5	6	7	7	6	5	6	3	4	3	5	5	6	5	6	5	6	4	7	5	6	5	2	2	4	5	6	6	5	6	5
5	6	6	6	1	3	3	2	5	4	4	5	5	6	6	5	6	6	6	7	1	3	2	6	5	6	5	6	5	5	5	7
7	6	5	7	6	5	4	5	6	4	5	4	5	7	6	5	7	2	3	2	2	3	2	2	2	2	3	2	2	3	1	4
5	4	6	6	7	7	7	5	4	5	5	4	5	5	6	6	6	2	4	1	4	5	6	7	5	6	7	5	6	3	2	1
5	6	5	7	6	5	7	4	6	4	5	4	6	5	2	2	3	4	6	6	7	5	5	6	5	6	3	3	4	7	5	5
3	4	2	1	7	5	6	7	6	5	6	6	7	6	4	6	7	5	4	4	5	6	4	5	5	5	5	7	6	5	6	4
6	5	7	7	7	6	4	6	5	4	5	2	2	3	6	5	5	7	5	5	6	5	6	6	6	5	5	7	6	3	2	1
6	5	6	6	7	5	5	5	3	2	2	6	7	5	6	5	6	6	5	6	6	5	6	2	3	1	5	6	4	5	5	5
6	6	7	7	6	6	5	4	2	3	4	5	6	5	6	5	7	5	6	6	2	3	4	6	6	5	6	4	6	5	7	6
7	6	6	7	1	3	4	2	5	5	6	4	6	5	6	5	5	5	7	5	6	6	5	5	6	5	6	6	5	5	6	4
4	3	3	3	4	4	2	2	4	1	2	3	3	2	1	1	3	1	3	1	3	3	2	2	2	2	3	2	3	3	1	3
2	2	3	1	7	5	6	5	6	4	5	5	5	7	6	5	6	5	6	6	6	5	6	6	6	5	7	5	5	6	5	4
7	5	6	7	6	6	5	5	4	4	5	4	6	5	5	7	7	5	6	6	5	6	6	5	5	7	5	6	5	6	5	5
4	7	6	7	7	5	4	6	5	5	5	4	6	6	5	6	6	2	3	2	6	5	7	7	5	7	6	5	6	6	5	7
5	5	6	7	7	5	6	5	3	4	4	6	7	5	6	6	5	5	5	5	2	2	3	5	5	5	6	7	4	6	5	5
6	6	5	7	6	5	6	5	4	5	5	4	2	3	6	7	6	6	5	6	6	6	5	5	6	5	6	5	6	2	4	2
5	6	5	7	6	5	5	5	5	4	6	6	5	6	3	3	2	5	7	7	6	6	5	5	6	5	3	3	2	6	5	7
4	3	4	2	4	2	1	1	1	2	1	3	1	1	2	2	2	3	1	2	4	1	1	2	2	2	3	3	2	3	1	3
6	5	7	7	6	6	7	5	6	5	5	5	6	6	5	7	6	2	2	2	3	2	3	2	3	2	3	2	1	3	3	2
7	6	7	7	6	6	5	5	4	3	4	6	6	5	5	6	5	5	7	5	3	2	3	6	5	6	6	5	5	7	6	6
6	5	6	7	7	6	5	6	5	5	5	3	2	3	6	5	5	6	7	6	6	5	6	5	6	6	3	2	3	6	7	5
7	6	6	7	7	6	5	6	4	6	5	6	6	6	2	3	1	6	6	7	6	6	7	6	5	7	3	2	2	5	5	6
6	4	6	7	7	5	5	6	4	4	3	4	6	7	5	6	6	6	6	6	3	1	3	6	5	6	5	5	7	6	5	5
4	7	6	6	6	6	6	6	4	6	7	2	3	1	5	6	7	5	5	6	5	4	6	6	5	7	3	2	3	2	1	3
1	2	2	1	7	5	6	4	5	4	5	5	7	5	6	5	5	7	6	5	5	6	5	7	5	6	7	6	6	1	3	2
4	6	5	7	2	2	2	3	5	4	5	5	7	6	6	7	6	5	5	5	1	2	1	6	5	6	5	5	7	6	5	5
3	3	3	3	3	4	1	1	1	2	4	1	1	3	1	3	4	3	2	2	2	2	3	1	2	3	3	3	2	2	3	1
6	6	5	7	6	6	5	5	5	5	4	5	5	5	6	6	7	2	1	1	6	6	7	6	6	7	5	5	6	5	5	6
5	7	6	7	6	5	5	5	4	3	3	6	6	5	6	7	6	6	7	7	6	5	6	3	3	2	4	7	5	6	6	5
6	6	4	7	7	6	5	5	6	5	5	7	6	6	3	3	3	6	4	6	7	6	4	7	5	6	2	2	4	4	4	5
6	6	7	5	4	2	4	1	7	7	5	7	4	7	7	6	6	7	6	5	2	1	1	6	7	5	6	5	6	6	7	5
1	2	3	4	6	6	5	6	6	7	7	5	6	5	7	4	4	7	7	6	6	5	5	4	5	6	5	7	5	6	6	5
6	5	6	7	6	5	5	5	7	7	4	1	1	2	7	7	7	5	7	4	6	7	7	7	6	6	7	5	6	2	1	3
6	6	6	7	6	4	6	5	3	3	3	4	6	5	5	6	5	5	6	7	5	7	5	2	3	2	6	4	7	6	5	5
6	6	4	7	2	3	3	2	4	5	5	6	5	5	7	6	5	6	6	4	1	4	3	6	5	6	4	5	5	6	5	6
1	2	2	2	5	7	4	6	6	7	7	7	7	4	7	4	4	5	4	6	6	7	7	7	5	6	6	5	6	3	1	2
6	6	4	5	3	2	3	1	6	5	5	7	7	6	7	6	4	5	5	6	5	6	6	4	6	5	6	5	6	2	2	3
7	6	7	6	3	3	4	3	7	5	7	6	6	5	6	4	4	5	6	6	2	1	3	5	5	6	5	7	5	6	7	5
6	5	5	7	1	2	3	2	5	4	5	5	4	5	6	5	5	5	7	5	1	3	3	7	5	6	5	6	6	5	5	6
7	5	4	6	1	3	2	1	6	4	6	6	5	5	7	6	6	5	6	7	2	1	4	5	6	5	5	5	6	6	7	5
7	5	7	7	5	5	6	7	6	7	6	2	1	3	5	6	7	7	6	6	6	5	5	7	5	6	1	3	2	2	2	3
3	2	3	1	3	2	3	4	3	4	4	3	1	3	2	2	3	3	2	2	3	1	2	2	4	3	2	3	3	3	3	2
5	5	6	7	1	3	3	3	4	4	6	7	6	5	7	5	5	7	5	6	3	1	2	5	6	6	5	5	6	5	6	4
6	4	6	7	1	3	2	3	5	4	4	5	5	6	5	6	6	6	6	5	5	6	5	6	5	6	5	7	6	4	3	3
4	6	6	5	1	3	1	2	6	5	5	6	5	7	4	7	6	5	7	4	2	4	3	7	5	7	6	4	6	5	6	5
5	6	6	7	7	5	6	6	5	5	4	3	1	2	6	5	6	6	7	7	5	5	6	5	6	5	2	3	3	2	3	2
3	2	2	1	1	1	3	2	4	3	3	4	2	3	2	2	3	1	3	2	3	1	3	2	3	2	2	3	1	3	2	2
2	4	3	1	5	6	7	5	5	6	6	5	5	6	7	7	5	7	6	6	5	7	6	6	6	5	6	5	5	7	6	5
1	1	3	1	1	2	4	1	2	2	1	1	2	3	3	4	2	2	1	3	2	1	3	3	3	3	3	2	3	3	3	1
7	5	5	6	7	5	7	7	3	3	2	6	6	5	6	5	5	5	6	5	6	5	7	3	2	3	6	6	5	6	5	6
6	7	6	4	3	4	3	2	6	7	7	5	7	5	7	7	6	7	5	6	6	7	5	6	6	5	6	7	6	6	6	5
7	6	5	7	7	6	5	5	4	4	5	2	2	3	5	6	5	7	6	6	5	5	6	5	6	5	6	6	5	1	2	3
4	7	7	5	6	7	4	5	2	1	3	7	4	4	5	6	6	4	7	6	3	2	1	4	6	5	6	5	5	5	5	6
6	5	7	7	2	3	2	4	5	4	5	5	5	6	5	7	6	7	6	6	2	1	2	6	5	7	6	5	5	6	5	7
5	6	5	7	6	6	5	5	4	5	6	4	2	1	5	5	5	5	6	7	5	6	5	7	5	6	5	6	6	1	3	2
7	6	7	4	4	5	4	7	6	7	6	1	3	2	5	7	7	5	6	7	7	4	6	4	5	5	2	2	3	2	1	2
2	3	2	1	2	3	4	3	2	3	4	3	3	2	3	3	2	2	3	3	3	3	1	2	3	2	3	4	2	3	2	2
1	2	2	1	6	5	5	5	4	5	4	6	6	5	6	5	5	6	5	5	6	5	6	5	6	5	6	6	4	3	3	2
6	6	7	7	5	4	6	5	5	6	5	3	1	3	6	5	5	5	6	6	5	6	5	6	6	4	6	5	5	1	3	1
5	5	4	7	5	7	6	4	4	3	4	6	7	6	5	5	6	7	5	6	7	6	5	1	2	3	5	6	7	6	7	5
6	4	5	7	2	3	2	3	4	5	4	6	6	5	7	6	6	5	6	7	5	6	5	5	6	5	5	6	4	5	6	5
7	6	6	7	6	5	5	4	3	3	3	6	6	6	7	5	6	5	6	6	6	7	6	6	5	6	4	5	5	3	2	3
4	5	5	7	6	6	6	5	6	5	5	4	2	3	6	6	5	5	6	5	6	6	7	5	7	7	5	5	6	3	3	2
7	6	6	7	6	5	5	4	2	3	3	6	6	5	6	5	7	6	7	6	6	5	7	2	3	2	7	6	6	7	5	5
6	5	4	7	6	5	7	4	1	4	2	6	6	6	4	7	7	6	5	7	7	4	7	1	2	3	7	5	6	5	7	5
1	2	2	1	7	4	5	6	5	4	5	6	6	5	5	7	6	5	6	6	6	7	5	6	6	5	7	6	5	1	2	2
6	5	7	7	6	5	6	4	3	4	3	4	6	5	6	6	5	5	6	5	5	6	5	2	2	1	5	6	7	5	5	6
7	5	6	7	7	6	5	6	4	5	5	5	6	6	7	5	6	2	2	1	5	6	6	5	6	7	6	5	6	1	3	1
2	1	2	3	6	5	7	6	4	5	4	5	6	5	6	6	5	6	5	7	5	5	6	5	5	6	5	7	5	2	3	2
2	3	2	1	7	4	5	5	4	4	6	5	6	5	6	6	5	5	6	6	5	7	6	6	6	5	6	6	7	5	5	5
5	7	5	7	7	6	5	6	3	2	4	5	6	7	7	5	6	6	6	5	6	5	6	3	4	3	4	7	5	5	6	4
4	5	6	4	7	6	5	5	4	6	7	2	1	4	5	7	6	7	5	6	7	6	6	7	5	5	1	4	3	5	5	7
6	5	7	7	7	6	5	6	4	5	5	4	2	3	5	7	5	6	6	5	5	5	7	6	5	5	2	3	3	6	6	7
7	6	6	7	6	4	4	5	4	5	6	5	6	5	2	3	3	7	5	6	6	5	5	7	6	6	5	7	4	6	6	5
2	3	1	1	6	6	6	5	5	4	5	4	6	5	6	5	7	5	5	5	6	7	6	6	6	6	7	5	6	5	5	7
6	5	6	7	7	5	7	6	3	2	4	5	7	5	6	6	5	6	7	5	6	5	5	1	3	3	5	6	6	6	7	7
4	7	6	7	5	7	6	5	5	5	5	3	2	4	7	6	7	4	6	6	5	4	6	6	6	6	5	5	6	3	1	3
7	6	6	5	6	7	5	6	4	4	3	5	6	6	6	5	7	6	5	5	3	3	1	6	6	5	5	7	6	5	7	5
5	6	6	6	7	5	6	6	5	5	5	4	3	2	5	7	6	7	5	5	5	6	5	5	6	5	6	7	5	2	3	3
5	7	5	5	6	7	4	4	7	4	5	5	5	5	1	4	3	7	6	4	7	5	5	6	7	7	3	3	2	6	5	6
4	5	6	7	6	6	5	5	4	4	4	5	6	5	6	6	5	6	6	7	5	6	5	7	4	6	6	5	5	6	5	5
5	6	6	7	1	3	2	2	5	6	5	4	6	7	5	5	6	6	5	6	3	3	2	5	6	5	6	6	5	4	5	5
6	6	7	7	7	4	6	5	6	7	5	4	6	7	1	3	3	6	7	5	5	7	7	5	5	6	5	6	5	6	5	6
7	5	5	7	1	3	3	2	6	5	5	4	6	5	7	6	6	5	6	5	3	2	3	6	6	5	6	6	4	5	7	6
6	5	5	7	6	6	5	5	4	5	5	4	6	5	6	5	5	7	5	5	6	5	6	5	5	6	7	5	6	4	6	5
2	2	1	2	3	2	2	2	2	3	2	1	2	2	1	1	2	3	4	1	3	3	1	4	2	2	3	1	2	3	2	3
7	6	6	7	5	5	5	6	7	6	5	6	5	4	3	3	1	7	4	6	7	7	5	4	5	6	7	6	5	5	6	5
6	6	7	7	6	5	6	5	6	5	5	3	2	3	6	5	5	5	6	6	5	7	6	6	7	5	5	4	6	4	3	3
2	3	2	1	1	2	3	3	2	4	3	3	2	1	2	3	3	1	2	2	2	1	3	3	2	3	3	2	3	3	3	2
7	6	6	7	1	2	3	2	4	5	5	5	5	5	6	5	7	7	6	7	3	2	3	5	5	6	6	7	7	5	6	6
5	4	7	5	6	6	7	7	6	6	5	1	1	3	7	5	7	7	6	5	5	5	4	4	7	6	5	7	6	3	3	2
5	6	5	5	6	5	6	5	6	5	5	7	7	4	3	2	3	7	6	6	6	7	6	7	5	7	3	2	2	5	6	6
7	5	7	6	7	6	6	6	6	5	6	5	5	7	3	2	1	7	4	4	4	5	6	5	6	6	6	7	5	5	7	5
5	5	5	7	7	6	5	6	6	4	5	2	2	3	5	7	5	5	7	7	6	7	6	5	6	5	2	4	3	7	6	5
5	6	7	4	1	2	3	3	4	6	6	7	6	6	6	7	7	4	6	5	4	7	7	5	5	6	6	5	5	5	5	6
7	6	6	6	6	6	6	5	1	2	1	6	4	7	6	6	5	6	5	6	6	7	4	3	2	3	7	5	6	6	6	7
6	4	5	7	7	6	5	6	4	4	5	5	7	5	3	2	3	5	7	5	6	5	6	5	6	5	2	1	3	4	7	6
6	7	6	7	6	5	7	6	5	5	5	5	5	7	2	2	3	6	5	6	6	5	6	6	6	5	5	5	6	3	2	1
6	7	7	6	4	1	4	2	4	5	7	4	6	5	4	6	4	6	5	4	3	4	4	4	5	5	6	5	7	5	7	6
6	6	6	7	6	5	4	5	2	2	1	7	5	6	5	7	6	7	6	6	6	5	7	2	3	2	7	6	5	6	5	6
6	5	5	7	6	6	5	5	3	4	3	5	5	6	5	7	6	7	6	5	5	6	6	7	5	7	5	7	6	3	2	3
6	5	7	7	6	5	5	5	5	6	5	6	7	5	6	6	5	1	2	2	6	7	5	6	6	5	6	5	6	6	6	5
2	1	4	2	3	2	4	3	3	1	3	1	2	3	1	3	3	4	3	1	2	1	4	2	4	2	3	2	3	2	3	3
7	6	6	7	6	5	6	5	3	3	4	4	7	6	7	5	5	6	6	5	6	6	5	3	1	3	6	6	5	7	4	6
7	6	6	6	7	5	7	5	2	3	4	5	5	6	7	6	5	6	6	6	6	5	7	2	3	3	6	6	5	7	5	5
5	4	4	6	7	4	5	4	7	6	7	6	7	4	2	3	1	6	5	7	7	6	5	7	5	5	5	6	6	2	3	3
5	6	5	5	7	7	6	6	4	2	1	7	4	5	5	6	7	6	7	6	7	7	5	3	3	3	5	6	6	5	7	5
6	7	5	7	1	2	2	3	5	5	7	7	7	6	4	4	4	6	4	5	2	1	1	5	5	5	6	5	6	7	5	6
7	7	6	7	7	5	6	5	4	3	3	5	5	6	5	7	5	6	5	6	1	3	3	6	5	7	5	5	6	4	6	5
5	6	6	7	1	3	2	2	4	6	5	6	7	5	6	6	7	6	5	5	5	7	6	6	7	5	6	5	5	3	1	1
7	4	6	7	7	6	5	4	2	3	2	5	6	5	6	5	7	6	7	6	2	1	3	6	5	5	4	6	5	5	6	7
1	3	1	1	2	2	1	3	2	3	2	2	3	2	4	3	3	3	1	2	3	1	3	3	1	2	3	2	2	2	2	4
6	5	5	7	7	4	5	5	5	4	5	6	5	7	6	5	6	5	6	5	5	6	5	6	6	5	7	5	6	5	6	5
7	6	5	7	6	5	6	4	7	6	7	7	4	7	5	7	6	4	2	2	4	3	2	2	3	3	2	4	3	3	3	1
7	5	7	7	1	2	3	2	7	7	5	6	6	5	5	7	6	6	4	4	1	2	1	6	5	7	6	4	5	5	5	7
6	5	7	7	2	4	3	2	5	4	5	5	6	5	5	5	6	6	5	6	2	1	2	5	5	6	5	6	6	5	5	7
7	7	5	6	6	4	4	7	5	6	5	4	4	7	6	4	5	4	7	5	4	6	6	6	6	5	5	6	5	5	6	5
3	4	1	3	6	6	7	7	5	4	5	5	5	7	5	5	4	7	5	4	4	6	4	6	5	6	5	7	6	2	2	2
5	7	4	7	7	5	6	6	1	3	2	5	6	5	6	5	7	7	6	7	6	5	5	2	3	2	6	6	5	6	5	6
3	1	2	1	6	6	6	5	6	5	5	5	6	5	5	6	6	7	5	6	5	5	6	6	5	6	5	6	5	1	3	2
3	1	2	2	3	2	2	3	3	4	3	2	3	2	3	2	2	4	2	1	2	3	3	1	2	2	3	4	2	2	3	2
4	5	6	7	6	5	4	5	2	3	3	5	6	6	5	6	6	6	5	5	5	6	5	3	2	2	5	7	4	7	6	6
6	6	5	6	7	7	6	5	7	6	5	6	7	5	2	3	1	6	5	5	7	7	5	5	6	5	6	5	7	6	6	5
7	5	6	7	5	6	5	5	4	5	5	3	2	2	7	5	5	5	6	6	6	5	5	6	6	5	4	2	2	5	7	6
3	2	2	1	1	2	2	2	2	3	3	4	2	3	1	2	2	3	2	2	2	3	2	2	3	2	3	2	1	4	2	3
6	5	7	7	7	6	5	5	2	3	2	5	5	5	7	5	6	5	4	6	6	5	7	2	3	2	6	5	6	5	5	7
5	5	4	7	7	6	6	7	2	2	3	6	6	5	4	6	7	6	5	7	6	5	7	2	3	2	5	6	5	6	5	7
2	2	3	1	6	6	5	5	5	4	5	5	5	7	5	5	6	5	5	7	6	7	6	6	4	6	5	6	6	3	3	2
5	7	6	7	1	3	2	4	5	4	5	4	6	5	6	7	6	6	5	6	3	2	4	5	6	5	6	4	6	5	5	6
4	7	4	4	2	1	3	1	7	5	5	6	4	5	5	6	6	6	5	7	3	3	2	5	5	5	6	6	5	6	5	6
6	4	5	4	7	7	6	7	6	7	6	7	5	6	5	6	6	3	1	3	7	5	5	6	5	6	6	7	5	2	2	3
4	2	3	1	6	5	4	5	6	5	4	5	6	6	7	5	5	5	6	7	6	5	7	6	6	5	5	6	6	3	3	1
5	7	7	5	6	6	7	5	7	5	7	7	4	6	2	4	3	4	4	5	5	7	6	6	6	7	3	3	2	5	6	5
6	4	4	7	7	5	7	7	5	6	6	6	5	6	6	5	6	5	6	4	7	7	6	7	6	6	7	6	5	5	5	7
6	7	5	7	7	5	7	7	2	3	3	7	7	6	5	6	5	6	6	6	4	5	6	1	1	2	5	6	6	5	7	4
6	6	5	5	6	5	5	5	4	7	5	5	7	6	3	2	1	5	4	5	6	6	5	4	5	6	5	4	6	5	5	4
2	3	2	1	1	3	2	3	4	3	3	4	2	3	3	1	3	3	2	3	3	2	2	2	3	3	1	3	2	2	1	3
6	6	5	7	6	5	6	6	4	2	4	4	6	5	7	6	6	7	5	5	6	5	6	2	3	2	5	5	6	5	6	5
3	2	2	1	7	6	5	5	5	4	6	6	7	6	5	7	6	5	6	6	5	6	6	5	6	5	6	5	4	6	5	5
5	6	5	7	1	2	2	3	5	5	5	5	6	7	5	7	6	6	5	6	6	5	6	6	5	6	7	6	5	2	2	3
7	5	6	7	5	7	7	7	1	3	3	7	7	7	7	5	6	6	5	5	3	1	2	6	7	5	7	6	6	5	5	7
4	2	3	1	7	5	5	5	5	5	5	7	5	6	5	6	5	6	5	6	6	5	6	5	6	5	5	6	7	6	5	7
6	6	5	7	6	5	5	6	3	4	3	5	5	5	6	4	5	6	5	5	5	6	6	1	2	2	5	6	5	6	5	4
5	7	6	7	4	5	7	5	2	2	2	6	4	6	7	7	6	4	5	6	4	7	5	2	2	3	6	5	5	6	5	7
4	7	6	7	2	4	3	3	5	4	5	6	5	6	5	5	6	7	5	6	2	2	3	6	6	5	7	4	6	5	5	5
5	6	6	5	3	1	4	1	6	4	6	7	5	6	6	7	5	6	5	5	2	1	1	6	6	5	7	5	6	6	5	7
2	2	2	1	2	3	3	4	3	4	3	3	2	3	2	3	3	2	3	3	3	2	3	1	3	2	3	3	2	2	3	2
7	6	6	7	6	7	6	5	2	2	1	7	5	6	6	4	5	6	7	5	7	6	4	4	6	5	6	6	5	3	2	1
1	2	2	1	7	5	5	6	5	4	6	4	6	5	6	7	5	6	5	5	6	5	7	5	6	6	5	6	7	3	3	2
6	7	5	6	7	7	7	6	1	3	1	4	7	4	4	6	5	7	5	6	6	7	7	3	3	2	5	6	5	6	5	6
1	3	3	1	5	6	5	4	5	5	4	4	6	7	6	6	6	6	7	5	7	6	5	7	7	5	6	5	5	5	5	6
5	7	6	5	5	4	6	7	7	5	7	3	1	2	6	6	7	6	5	5	7	7	5	7	4	6	5	6	5	3	2	1
7	6	6	7	7	5	6	7	4	3	4	4	6	6	7	6	5	7	5	7	1	3	3	6	6	5	5	6	6	5	5	6
6	5	5	7	7	5	6	5	3	4	2	5	6	5	6	6	7	5	6	5	2	3	3	7	5	7	6	5	6	6	5	6
6	5	6	7	7	6	6	5	4	5	5	2	3	1	6	6	5	6	5	7	5	6	5	7	5	6	4	2	3	5	6	7
5	6	7	5	6	5	5	4	1	3	3	6	7	5	6	6	6	7	5	5	6	6	6	3	2	2	5	7	6	6	5	6
5	6	6	6	6	5	6	6	4	6	5	5	6	5	7	5	6	6	6	4	7	7	6	5	6	5	5	5	7	5	6	5
6	7	7	6	4	6	6	7	2	3	3	6	5	7	5	7	5	4	7	5	3	2	1	7	4	5	5	6	5	5	6	7
6	5	6	7	6	6	5	4	4	3	2	4	6	5	6	6	5	5	6	6	5	7	5	3	3	3	5	6	5	5	6	5
6	5	4	7	6	4	5	5	4	4	5	6	7	6	1	2	2	5	6	6	6	5	5	7	5	7	3	1	2	6	7	5
7	7	6	6	1	3	2	1	6	6	6	6	5	6	6	7	7	7	5	7	2	1	4	6	5	6	5	5	6	6	5	6
7	6	6	7	7	6	5	5	4	6	5	5	6	5	1	2	2	6	6	6	5	6	5	7	6	7	4	6	6	6	5	7
7	5	4	6	7	5	5	6	6	5	7	5	7	5	2	1	1	4	4	5	5	6	5	5	5	6	2	3	3	5	7	5
2	3	1	1	6	6	5	6	5	4	5	4	6	6	7	5	6	6	5	6	6	6	5	5	5	7	5	5	4	3	2	3
7	4	5	7	7	6	6	5	4	5	5	3	2	3	7	6	5	5	6	7	5	7	5	6	5	6	5	6	4	1	3	3
5	7	6	7	6	5	7	6	1	2	1	6	5	6	7	6	6	7	5	5	2	2	3	7	5	6	7	5	6	6	5	6
6	6	7	7	5	7	5	5	6	7	6	6	5	4	1	3	2	5	4	7	6	6	4	4	5	6	4	3	3	6	5	7
5	5	5	7	7	6	4	5	6	5	4	3	1	2	6	5	6	5	6	5	6	7	5	6	6	5	2	2	1	5	6	7
6	5	7	5	3	1	3	3	6	4	7	5	7	5	6	5	5	5	6	7	2	2	2	4	7	5	6	6	5	4	6	5
2	3	3	1	1	3	3	3	4	2	3	2	2	1	2	1	2	2	2	1	2	2	1	3	3	2	1	4	2	2	3	4
1	2	2	1	7	5	6	4	5	6	5	4	7	5	6	6	7	6	5	7	7	6	6	5	5	6	5	6	5	6	5	7
3	2	2	1	7	5	6	5	5	4	4	5	6	5	6	6	5	6	7	7	6	5	6	6	6	6	5	7	5	2	2	3
5	7	6	7	6	6	5	4	5	5	5	6	6	5	2	2	3	5	6	7	6	5	5	7	5	5	5	7	6	2	3	2
7	5	4	6	2	3	1	4	4	5	5	7	7	5	5	7	7	7	6	7	3	4	1	5	4	6	5	6	5	6	5	7
5	6	5	7	7	6	5	6	5	5	6	5	6	7	3	2	2	5	6	7	7	5	6	6	7	5	3	2	3	7	4	6
7	5	6	7	1	2	3	2	5	6	5	4	6	6	7	5	6	6	5	5	5	5	6	5	6	6	5	5	7	2	3	1
3	1	2	1	7	5	5	6	4	5	5	6	6	5	7	5	6	5	5	5	6	5	6	6	5	6	6	4	7	3	2	2
6	5	6	6	7	5	6	6	4	5	4	6	5	6	3	2	1	6	6	6	5	6	5	7	6	6	3	1	3	6	6	7
6	6	6	7	7	6	5	4	6	4	5	6	7	5	2	2	3	6	5	6	6	5	6	5	7	6	5	6	7	3	1	4
4	2	3	1	1	3	2	3	4	2	3	3	2	1	4	1	3	2	3	3	2	3	3	1	2	3	2	2	3	2	2	3
7	6	6	7	7	5	6	6	6	4	5	5	6	7	2	2	1	7	5	5	6	5	6	6	5	7	3	1	2	5	6	6
5	6	5	7	7	5	6	6	5	5	5	4	6	5	6	6	6	2	1	3	2	3	2	3	3	2	3	3	2	2	3	1
2	3	3	1	6	5	5	4	4	5	5	5	5	7	5	6	6	7	6	5	5	6	5	6	5	6	5	5	7	2	2	1
6	5	6	7	7	6	5	4	2	3	3	5	7	5	6	6	5	6	5	6	5	6	5	1	2	3	6	5	6	5	6	6
4	2	3	1	1	3	2	4	3	3	4	2	3	1	3	2	2	2	3	3	2	3	2	2	2	3	2	3	2	1	3	2
5	6	6	7	7	4	5	4	2	3	3	5	6	5	7	6	5	6	7	7	5	7	5	2	3	2	6	4	7	6	6	7
7	6	5	7	7	4	6	5	4	4	5	3	1	3	5	6	7	6	6	6	6	5	6	5	5	7	5	6	6	4	2	1
7	6	6	7	7	5	6	5	4	5	6	6	5	6	5	7	6	6	5	6	5	5	6	6	5	6	5	4	7	5	7	6
4	7	4	7	7	7	6	4	5	5	7	7	7	4	6	7	5	6	7	6	4	6	6	6	6	5	5	6	6	5	6	5
1	2	2	1	7	5	6	5	5	5	4	4	7	6	5	6	5	5	5	6	5	6	6	7	6	5	5	6	4	1	3	3
6	5	6	7	2	2	3	3	5	4	5	6	6	5	6	6	5	5	7	5	2	3	2	6	6	5	6	5	6	5	4	7
4	6	5	7	6	6	5	7	4	2	4	5	6	5	6	6	5	7	6	7	5	6	7	2	3	2	5	7	6	7	6	5
1	3	2	1	6	4	5	5	5	4	4	5	5	6	5	5	7	6	5	6	5	5	7	6	6	6	5	4	6	5	7	5
6	7	5	7	1	1	2	1	7	6	7	5	7	5	6	7	5	6	4	6	5	5	7	4	5	5	6	5	5	2	1	3
6	5	7	7	7	5	6	6	5	4	5	6	5	6	5	6	7	6	5	5	6	5	5	7	5	6	5	6	5	6	4	5
6	5	6	7	7	5	6	5	6	5	5	3	1	3	6	5	6	6	7	6	6	5	6	5	5	6	6	7	5	2	2	1
6	7	6	7	6	5	5	5	4	6	5	7	7	5	2	3	3	5	7	6	6	4	5	5	6	5	7	6	5	3	2	2
2	1	2	1	7	5	4	5	5	5	4	4	5	6	5	5	6	5	6	5	7	5	6	6	5	6	5	5	7	2	2	3
7	6	7	4	6	4	4	5	5	7	5	1	3	1	4	6	7	5	4	4	4	6	6	5	6	6	5	6	5	3	2	3
6	5	6	7	7	5	6	5	5	5	4	2	2	3	6	5	6	4	6	5	6	5	6	6	6	7	5	5	6	3	1	2
6	7	5	7	1	3	3	2	4	4	4	5	5	5	7	6	6	5	6	6	2	3	2	5	5	6	6	5	7	6	5	5
5	6	6	7	6	4	5	4	4	3	3	6	6	5	5	7	6	5	6	5	6	5	6	2	3	2	5	7	4	5	5	6
6	5	5	7	6	6	5	5	6	5	4	5	7	6	6	7	5	1	3	2	1	3	2	2	1	3	2	2	1	3	2	2
2	2	1	1	7	5	6	6	5	4	5	5	5	7	6	5	6	5	6	6	5	6	5	6	6	5	7	6	5	6	5	7
1	3	4	3	4	2	4	4	3	3	3	1	1	2	3	3	2	4	2	3	1	2	4	1	3	2	3	2	2	3	3	1
1	1	2	3	2	1	3	3	3	4	3	3	2	1	3	1	1	3	1	1	2	4	1	4	2	3	2	3	4	2	2	2
5	6	6	7	7	6	5	5	6	5	6	3	3	2	5	6	7	6	7	6	5	6	5	6	6	5	3	2	3	2	2	1
6	5	4	6	3	2	2	3	6	6	6	5	6	5	6	6	7	5	6	6	2	2	3	7	6	6	5	6	6	5	7	5
7	6	7	4	6	5	5	5	4	5	4	3	3	1	6	4	4	7	7	5	7	5	5	5	7	6	5	7	6	2	3	1
6	6	4	7	1	3	2	4	5	4	6	6	6	6	5	7	6	5	7	5	6	5	6	6	5	5	6	5	6	4	1	3
7	7	5	7	7	6	6	6	4	3	4	6	5	6	5	7	6	6	5	6	5	7	6	2	1	3	6	6	5	6	5	7
1	1	4	3	4	1	2	1	4	1	2	3	3	1	4	3	1	3	4	3	2	3	3	2	3	3	2	1	3	2	1	2
6	6	5	5	6	5	7	7	4	4	5	2	2	3	5	7	6	6	5	5	6	6	6	5	4	7	5	7	6	2	2	1
6	5	6	6	5	6	5	7	1	2	3	5	7	5	5	6	6	5	6	6	3	2	3	7	6	4	6	5	4	6	5	6
6	6	6	7	1	2	3	3	5	4	5	6	6	5	5	6	5	5	7	6	6	5	6	6	6	7	5	5	7	5	6	5
4	6	4	6	5	6	7	5	4	1	2	5	7	4	5	7	4	6	4	7	7	4	6	3	3	1	6	5	6	6	5	6
6	5	6	7	7	6	5	4	4	4	5	3	2	3	5	6	6	4	6	6	5	6	5	7	7	6	4	6	6	3	3	2
6	6	5	7	1	2	3	3	6	5	5	5	6	5	6	7	6	5	7	7	2	2	1	6	5	6	6	5	7	5	6	6
7	6	5	7	6	6	5	6	6	4	5	4	7	5	6	6	7	3	2	3	7	7	5	6	7	6	5	6	6	5	5	7
2	3	2	2	7	6	5	6	5	5	6	5	6	7	6	6	5	6	5	6	7	6	6	5	5	7	6	5	6	6	5	7
7	6	6	7	6	5	6	5	3	4	4	5	5	6	5	6	6	6	5	6	5	5	6	2	1	3	5	6	6	5	5	7
5	6	6	7	7	5	6	5	2	3	2	5	5	6	5	6	6	7	5	6	5	6	6	2	2	3	6	7	5	5	5	6
2	3	3	1	7	5	6	6	4	5	5	4	6	5	6	6	5	6	5	6	7	5	6	5	5	6	4	6	5	1	3	3
2	2	3	1	7	5	5	6	5	4	5	4	6	5	6	6	7	6	6	7	6	5	5	7	6	5	5	6	4	2	3	1
6	7	7	5	1	3	3	2	6	7	7	7	5	5	4	5	5	4	7	4	2	2	3	5	7	6	6	5	6	5	6	5
6	4	5	7	7	6	5	4	3	3	4	5	6	5	6	6	5	6	5	5	3	2	3	7	6	6	6	5	5	5	6	6
2	1	3	2	4	5	5	6	5	5	5	4	6	7	5	6	6	5	6	6	5	7	6	5	6	5	6	4	5	5	6	7
5	6	6	7	1	3	2	2	5	5	6	4	5	6	6	5	7	6	5	5	6	5	5	7	5	6	6	5	7	6	6	5
5	6	6	7	7	4	5	6	5	5	4	3	1	3	5	6	5	6	6	5	5	7	6	6	6	5	1	2	3	6	6	5
3	2	3	2	6	7	5	7	6	5	5	4	5	6	5	6	7	6	5	6	6	5	6	6	5	6	6	5	5	2	3	2
4	6	6	6	5	5	4	5	2	4	3	4	6	7	5	6	5	6	6	7	2	1	2	6	6	5	7	5	5	5	6	6
6	4	5	7	2	2	3	2	6	4	5	6	6	5	6	6	5	5	6	7	2	3	2	6	6	5	5	7	5	6	6	6
4	5	6	5	7	5	5	5	4	5	5	6	5	6	5	6	5	7	5	6	5	7	6	6	6	7	5	6	6	6	5	6
4	4	1	3	7	5	6	5	6	5	6	6	5	7	6	7	6	6	5	5	6	4	4	7	5	7	5	6	6	3	2	3
6	5	5	7	7	5	6	5	3	3	4	5	7	6	5	6	6	5	5	7	6	5	7	2	3	2	6	5	7	6	5	6
5	6	5	7	2	4	3	1	5	5	5	6	5	5	6	6	6	5	6	5	1	1	2	7	4	5	5	5	6	5	5	6
4	5	6	7	1	3	2	2	5	4	6	5	5	7	6	6	7	6	6	5	2	2	3	7	6	7	5	6	6	7	4	6
6	6	6	7	6	5	4	6	5	6	5	5	6	5	5	6	6	2	2	2	3	1	2	2	2	3	1	2	3	3	2	2
2	4	2	1	6	4	5	5	4	5	5	5	6	5	5	7	6	5	6	6	6	4	5	5	5	5	6	6	5	1	3	2
6	5	6	7	6	5	5	4	5	4	6	5	6	7	5	6	6	5	6	5	6	5	7	6	5	6	5	7	5	6	5	5
5	7	6	7	6	5	5	5	3	4	4	5	6	6	5	7	6	5	5	7	2	3	2	5	4	6	5	6	5	5	6	5
6	5	5	6	7	7	5	4	3	1	3	7	7	7	6	4	7	5	4	6	7	4	5	3	3	2	7	6	7	6	5	7
5	7	6	7	7	6	5	6	2	3	4	4	6	7	6	5	6	6	6	6	5	6	6	1	3	2	6	7	5	6	5	6
3	3	2	1	7	5	6	6	7	6	5	6	6	7	5	7	7	5	5	5	4	4	7	5	5	6	5	7	6	5	5	6
2	3	1	1	7	4	6	5	4	5	5	5	6	5	7	6	6	6	5	6	5	6	6	5	5	5	6	7	4	2	3	3
5	6	6	7	6	6	5	5	4	3	3	5	5	7	6	6	7	6	5	7	6	6	5	3	1	2	6	5	6	6	4	6
6	6	5	7	6	4	5	6	3	1	1	6	6	4	7	7	7	7	6	6	7	7	5	1	4	2	5	5	6	5	5	6
6	7	5	7	7	6	6	5	5	6	4	4	2	2	5	6	5	5	7	6	5	6	5	7	6	5	4	6	4	2	4	3
6	6	7	7	4	7	6	5	1	1	2	5	5	5	4	6	5	5	7	5	6	6	5	3	2	3	7	5	6	5	7	5
3	1	2	1	7	5	5	5	5	6	4	5	5	6	5	6	6	7	5	7	7	5	6	6	6	5	6	4	6	5	5	7
6	5	5	7	1	3	2	3	6	6	5	4	6	6	7	5	6	7	5	5	2	1	2	6	6	4	5	7	7	6	5	6
7	6	6	5	5	7	6	5	4	2	1	5	5	7	7	7	7	6	6	4	4	6	5	2	1	3	6	5	5	6	4	6
6	7	6	7	7	5	5	5	2	4	2	5	6	6	5	6	5	6	5	6	6	5	6	2	3	2	7	5	6	5	5	6
5	6	6	5	6	6	5	7	2	3	2	5	5	6	6	5	6	5	5	5	5	6	6	1	2	1	5	6	5	6	5	6
5	6	5	5	6	4	5	4	5	4	7	3	2	3	6	5	5	6	5	5	5	6	5	6	6	5	5	5	6	3	1	2
4	7	5	5	4	6	6	4	4	1	2	6	7	6	7	7	7	7	6	5	6	4	6	3	3	1	6	5	6	6	6	6
5	5	6	6	7	6	5	6	7	5	5	5	6	5	6	6	5	2	3	2	3	2	3	2	3	2	4	3	3	1	2	3
6	5	5	7	2	2	2	3	5	4	5	4	6	5	6	5	7	5	6	5	6	5	5	7	7	6	6	6	5	2	3	1
7	5	5	7	1	3	3	3	4	4	5	4	5	6	4	5	5	7	5	6	3	2	3	7	6	6	5	6	6	6	5	7
7	6	6	7	1	3	2	4	5	5	7	6	6	7	5	6	6	6	5	6	2	3	2	5	6	5	6	5	5	6	4	5
7	7	6	6	7	6	6	5	6	5	6	1	2	3	5	5	5	6	6	7	4	6	6	7	7	6	2	3	3	3	2	3
3	1	3	1	1	2	3	3	4	4	3	2	2	1	2	2	3	3	3	3	2	2	1	3	3	3	1	2	3	2	3	2
4	1	4	3	4	6	7	6	7	7	7	4	6	7	4	7	6	6	7	6	7	5	4	5	5	6	6	5	6	3	2	3
7	6	6	6	5	6	7	5	1	4	2	7	7	5	5	7	7	4	6	5	6	5	4	1	2	3	6	5	6	6	6	6
3	1	2	1	1	2	3	2	4	2	3	3	1	1	3	2	1	1	1	2	2	1	3	3	3	2	3	2	3	1	3	2
6	4	7	7	1	3	2	3	4	6	4	5	7	5	6	6	5	6	5	6	3	2	2	6	6	6	7	6	5	7	6	6
3	2	2	4	5	5	4	5	7	4	4	5	5	6	5	6	6	6	5	5	7	5	6	6	5	6	6	5	6	6	5	6
6	5	7	7	7	6	5	6	6	5	5	4	2	3	6	6	5	6	6	5	7	6	5	5	6	5	5	4	7	3	2	3
5	7	5	7	7	6	4	5	6	5	5	5	6	5	6	7	7	1	3	3	5	6	5	7	6	6	5	7	4	2	3	3
7	7	6	7	1	2	2	3	4	6	7	5	5	7	6	5	5	7	4	6	6	4	4	6	5	6	7	5	5	5	5	7
5	6	5	7	6	5	5	4	4	4	5	4	6	5	6	6	5	3	2	3	6	7	5	5	5	6	6	5	5	3	2	3
7	5	5	6	7	7	7	6	5	7	7	4	6	4	1	3	2	5	5	7	6	7	4	7	5	5	3	2	3	5	6	5
3	1	3	1	1	3	2	2	3	4	4	3	3	2	3	1	2	1	2	2	3	2	2	3	3	2	1	4	3	3	3	2
6	5	5	7	7	5	4	6	5	5	4	6	7	5	6	6	5	3	2	2	6	5	6	5	4	6	5	5	6	3	1	1
6	5	7	7	7	5	6	4	4	5	5	5	6	5	2	2	3	5	7	5	6	5	7	6	5	4	3	3	3	6	5	5
1	2	1	1	7	5	5	6	7	5	5	6	6	7	6	6	5	6	7	6	5	7	5	7	7	5	6	5	6	3	2	3
6	5	6	7	7	5	5	6	5	4	5	3	1	3	6	5	6	6	6	5	6	7	5	5	6	5	5	7	6	2	2	1
4	2	3	1	7	5	6	5	5	6	5	6	5	5	6	6	5	6	5	6	6	5	5	5	5	6	6	5	7	5	5	7
2	2	3	1	7	6	5	6	4	5	5	5	6	6	5	5	6	5	6	5	7	5	7	6	7	5	6	6	5	3	3	1
7	5	6	7	7	5	6	6	4	3	2	5	6	5	5	7	6	5	6	5	5	5	7	2	2	3	6	6	5	5	6	4
5	6	6	7	6	6	5	5	4	5	5	2	2	2	7	6	5	7	5	7	6	6	7	6	6	6	5	7	5	2	2	3
3	2	2	1	7	5	5	4	6	5	5	6	5	6	5	5	7	6	6	6	5	6	4	5	6	5	6	5	7	3	2	3
5	7	6	7	7	5	5	4	4	5	5	3	1	3	7	6	6	5	5	6	6	7	5	6	5	6	6	5	7	1	3	3
7	6	5	7	1	3	3	2	5	5	5	6	5	6	6	6	7	6	7	6	5	5	6	6	5	5	4	4	4	3	3	4
5	4	6	7	7	6	5	6	4	5	5	3	2	3	6	6	7	6	7	5	6	5	6	6	6	5	7	6	7	3	1	3
5	5	6	7	2	3	3	2	6	4	4	4	6	6	5	7	6	6	5	7	6	5	7	6	6	6	5	5	6	5	4	7
6	4	4	6	7	5	7	7	2	2	1	5	5	7	7	7	5	5	6	7	6	7	5	3	1	2	5	7	6	6	6	7
6	6	6	7	6	6	5	5	4	6	4	5	6	5	1	2	2	6	6	5	5	7	6	7	6	6	7	7	5	5	7	5
3	2	3	3	6	5	5	7	5	5	7	4	6	4	7	6	7	6	7	5	6	5	7	4	6	5	6	5	7	6	6	5
2	3	1	1	1	4	3	3	3	4	3	2	3	2	3	2	2	3	1	2	1	3	2	3	2	3	2	3	2	4	3	2
2	2	3	1	7	6	4	6	6	5	4	5	5	7	6	6	5	7	7	4	4	5	4	6	5	7	5	6	6	1	2	3
5	5	7	5	5	4	7	7	5	5	4	2	3	1	6	5	7	6	6	6	5	4	5	5	4	6	5	6	5	2	3	1
5	6	6	7	6	5	5	5	4	4	5	4	6	5	7	6	6	3	2	2	7	6	7	6	5	6	5	6	5	3	3	1
2	2	3	1	7	6	5	6	5	4	6	5	6	5	6	5	6	5	6	6	7	6	6	6	5	6	6	5	4	6	5	7
6	6	7	5	6	6	7	7	4	6	5	5	7	5	2	3	3	6	5	7	6	5	5	6	5	6	5	4	6	5	6	7
6	7	6	7	7	6	5	6	5	5	5	4	6	5	7	6	6	3	2	4	3	2	2	1	2	3	2	1	3	2	3	4
7	5	6	7	2	2	2	3	5	4	5	5	6	5	6	7	5	7	6	7	3	3	2	5	7	6	6	5	6	5	6	5
1	2	2	1	7	4	6	5	4	5	4	5	6	5	6	7	6	6	7	6	6	5	6	5	5	6	6	5	6	2	4	3
4	7	5	7	7	4	5	5	6	6	4	4	2	3	7	6	6	6	7	6	6	5	5	6	5	6	3	3	2	4	7	5
5	6	6	7	6	5	6	6	4	6	5	3	3	2	5	7	6	6	7	5	7	5	5	7	5	5	1	2	3	2	2	3
7	5	6	7	6	6	5	5	3	4	4	5	5	6	5	5	6	6	4	7	5	5	7	2	2	1	5	6	6	6	5	5
2	2	3	1	1	3	2	4	4	4	3	3	2	4	3	2	3	2	2	3	2	3	2	2	2	3	1	2	3	2	3	2
4	7	5	5	6	6	7	5	7	5	7	4	7	4	1	2	1	6	7	7	6	4	7	6	6	7	5	6	6	2	3	2
6	6	7	7	7	6	5	6	2	4	3	5	7	5	6	5	6	6	5	5	6	6	5	2	3	1	5	5	6	6	6	7
6	6	6	7	6	5	6	5	5	4	5	4	6	7	2	2	1	5	6	6	6	6	5	7	6	5	6	7	5	2	2	3
7	6	5	5	6	5	6	7	4	6	5	3	3	1	5	4	7	6	7	4	4	6	5	6	7	5	6	6	7	3	3	3
6	7	6	7	1	2	3	3	4	5	6	5	6	5	7	6	5	5	6	6	6	5	6	6	5	5	7	5	6	5	4	6
6	7	5	7	1	2	2	4	5	5	4	5	7	6	7	5	6	7	5	7	1	2	2	5	5	6	6	5	7	4	6	5
2	4	2	3	5	7	6	6	5	4	7	5	5	7	6	5	6	5	5	6	7	6	6	7	5	6	4	5	5	5	6	5
5	6	5	7	1	1	2	1	5	6	4	4	5	7	7	6	6	6	5	5	6	5	6	6	6	7	5	7	6	2	3	2
6	5	5	7	2	2	3	2	6	5	6	5	5	5	6	4	5	5	5	5	2	2	3	6	5	7	6	5	6	5	5	7
4	4	5	6	4	3	1	1	4	5	7	7	6	6	4	5	5	4	5	6	5	7	6	6	5	6	5	6	5	2	3	2
5	6	5	7	7	5	5	5	4	5	6	2	3	2	5	6	6	6	5	5	6	6	7	5	6	7	5	7	6	4	2	3
5	6	6	7	6	4	5	5	4	4	2	5	6	5	7	6	6	6	5	5	3	2	1	6	5	6	5	6	6	5	5	6
1	3	3	3	4	7	6	6	5	5	7	5	5	5	5	7	5	5	4	5	7	6	7	7	5	5	5	4	5	5	5	7
7	5	5	5	5	7	7	7	7	7	7	5	6	7	6	6	7	3	1	3	4	1	4	1	3	3	3	2	2	3	1	2
7	4	7	6	5	6	4	5	7	7	7	2	2	2	5	4	5	4	4	5	4	5	7	7	5	6	6	5	5	1	3	2
5	6	6	6	5	7	6	6	5	6	7	2	1	3	6	6	5	5	7	5	5	7	6	6	5	6	3	1	2	3	2	2
4	6	6	5	7	6	5	7	6	5	6	7	7	5	4	2	3	4	6	4	6	5	6	7	6	6	3	3	2	6	5	7
7	7	6	7	7	4	6	5	6	4	4	2	3	1	5	6	6	6	5	7	5	5	7	6	7	6	5	6	5	1	2	2
6	5	5	7	1	3	2	3	5	4	6	5	7	5	6	6	5	6	5	7	2	2	1	5	5	6	6	5	7	5	5	7
1	1	4	3	1	3	3	2	2	3	4	1	3	2	3	3	3	2	4	3	2	4	2	3	4	2	3	4	4	2	3	1
6	6	7	7	7	4	5	5	4	2	3	6	5	6	5	5	6	6	5	6	3	2	3	5	5	7	5	6	5	5	5	6
5	6	6	7	1	3	3	2	4	5	4	7	7	6	5	6	6	5	6	5	5	7	6	5	5	6	5	7	5	2	3	2
7	5	6	7	7	5	6	5	4	5	5	4	6	5	2	3	1	5	6	6	6	6	5	5	6	5	3	1	3	6	6	4
5	6	6	5	1	3	3	4	5	5	5	7	6	6	4	6	6	6	6	6	2	4	1	5	5	6	4	5	6	6	6	5
6	5	6	7	7	6	5	5	6	5	5	3	3	1	5	6	6	6	5	6	5	7	6	5	6	5	7	4	5	2	2	3
5	7	6	7	7	6	5	5	6	4	6	3	2	3	6	6	5	6	6	5	5	6	5	5	5	7	6	6	5	2	3	2
6	6	5	4	1	2	1	3	7	5	6	7	5	6	7	7	7	5	5	6	4	2	3	6	5	7	5	5	6	6	6	5
6	5	4	7	7	6	6	4	5	5	4	3	2	3	5	7	6	5	6	6	6	6	5	5	6	5	5	7	5	2	3	1
2	3	3	1	1	2	4	2	3	3	4	3	3	2	2	2	2	3	2	1	2	3	1	3	2	3	1	2	3	2	4	3
7	5	5	7	6	4	6	5	5	5	5	4	6	6	1	3	3	7	7	7	5	6	5	7	6	5	1	3	2	5	6	7
6	5	7	7	7	6	5	6	5	5	4	5	6	7	5	5	6	3	2	2	5	6	6	6	6	6	5	6	5	2	3	3
5	5	6	7	7	5	4	5	3	4	2	5	6	6	7	5	6	7	6	5	5	6	5	5	6	5	7	6	5	2	3	2
4	5	5	7	6	6	5	5	5	4	5	3	2	2	5	7	6	6	5	6	6	7	5	6	6	6	5	6	6	3	2	3
6	5	7	6	7	5	5	6	2	4	4	4	5	6	6	5	7	7	5	7	6	5	6	2	2	3	5	6	5	6	5	4
7	5	6	5	3	2	3	1	7	6	5	6	5	6	5	5	6	5	6	7	2	3	2	6	6	5	6	6	5	5	5	6
2	2	2	1	7	6	5	6	5	5	5	5	6	5	5	6	6	5	7	7	6	5	6	5	5	6	7	5	6	5	5	5
3	4	2	1	6	4	5	5	4	5	6	5	7	5	5	6	5	5	6	5	6	5	6	6	5	5	6	6	5	1	3	3
6	4	5	7	7	5	6	4	6	5	5	5	6	5	3	1	2	6	5	6	6	5	5	6	5	6	2	3	1	6	6	5
7	6	6	7	7	6	5	6	5	5	5	3	3	2	5	5	6	6	5	6	5	7	5	6	5	6	5	6	7	3	2	4
6	6	5	7	6	7	6	6	2	1	3	5	7	5	6	6	5	5	6	5	3	1	3	5	5	5	5	5	6	5	6	5
7	6	5	7	2	2	3	2	6	6	5	5	6	5	6	7	5	6	6	6	6	7	7	6	4	6	5	5	6	6	5	6
5	7	6	7	6	5	4	5	5	6	4	3	2	2	7	5	6	5	5	7	6	5	7	5	5	5	6	5	7	2	2	3
5	7	6	7	7	5	6	5	6	6	4	4	5	6	6	7	6	6	6	6	6	6	6	5	5	7	6	5	7	6	5	6
6	6	4	7	1	1	3	1	5	4	7	4	5	5	4	5	5	7	6	7	3	2	1	4	5	6	5	7	6	7	6	6
6	7	6	7	7	6	5	6	3	4	3	5	6	5	6	6	5	6	5	7	6	5	5	1	2	3	5	4	7	5	6	5
7	6	7	7	7	7	4	7	4	4	7	6	7	5	4	7	7	3	2	2	2	1	2	1	3	2	3	1	3	3	2	2
7	4	6	6	6	6	5	4	7	6	5	5	6	4	4	1	2	7	5	6	6	5	6	6	7	5	2	2	1	6	5	7
5	7	6	7	6	6	7	6	6	5	6	4	6	4	2	3	3	5	6	6	5	6	6	5	6	6	3	2	1	6	5	6
7	5	6	6	5	7	6	5	6	5	4	5	7	7	1	2	1	4	5	5	5	7	5	6	5	6	2	3	1	5	7	5
5	5	5	7	7	5	6	5	4	2	3	4	5	7	5	6	5	6	5	6	6	6	7	3	1	3	6	6	5	7	5	6
6	5	6	7	2	2	3	3	6	4	5	4	6	5	6	5	7	5	6	5	6	6	6	5	6	5	5	7	6	3	4	2
4	5	5	7	5	4	7	5	5	6	4	6	5	7	3	2	1	4	6	7	7	6	5	7	6	5	6	5	6	3	3	2
6	6	6	6	7	6	5	6	5	4	5	4	2	3	7	6	6	6	5	7	6	6	5	7	5	5	1	2	3	6	6	6
5	6	6	7	6	6	5	4	3	3	3	6	6	5	5	7	5	5	6	7	3	2	1	5	5	5	6	4	5	7	6	6
5	5	7	7	5	6	4	5	1	4	2	6	6	6	4	4	7	6	5	5	4	6	6	3	3	2	5	5	7	6	5	6
4	6	5	5	7	4	5	6	6	6	5	2	4	3	6	5	5	5	7	6	6	5	4	6	5	6	5	7	6	2	3	1
6	5	7	5	1	2	2	3	6	4	5	5	6	6	7	5	6	6	7	6	6	5	6	5	5	6	7	5	5	6	5	6
5	6	5	6	7	4	5	5	4	6	6	5	5	6	5	6	6	2	3	2	3	3	1	2	3	2	2	3	2	4	2	3
5	6	6	7	7	5	7	6	4	6	5	3	3	1	5	6	6	7	5	6	6	5	6	6	5	5	6	6	4	2	2	3
6	5	5	7	6	6	5	4	5	5	5	4	2	4	5	5	6	5	6	5	6	5	7	6	6	6	1	3	2	6	5	5
6	6	5	7	1	4	3	4	5	5	5	5	6	6	5	5	6	5	5	6	2	3	2	6	5	5	5	6	4	5	7	5
1	2	2	1	6	5	6	4	5	5	5	5	6	7	5	5	5	5	6	5	7	5	6	6	5	6	6	7	5	6	6	5
5	5	7	7	5	7	7	7	4	7	6	6	5	6	1	2	4	6	4	6	6	7	6	7	6	7	2	3	1	6	6	6
1	3	2	2	6	5	6	6	6	7	5	6	5	6	5	7	6	5	6	7	5	6	5	6	5	6	5	6	5	6	6	6
6	5	7	5	2	3	2	3	6	5	6	6	6	5	6	5	6	5	5	5	2	3	2	5	4	6	5	6	5	5	6	6
3	2	2	3	6	4	6	4	5	7	6	6	6	5	5	7	5	6	5	7	6	5	7	5	4	6	7	6	5	6	5	5
5	6	5	6	5	6	7	6	2	3	2	5	5	6	5	6	6	6	5	7	3	2	3	5	5	6	6	6	7	5	6	4
5	6	6	5	2	3	2	3	6	7	5	6	5	6	5	6	7	5	6	6	5	7	5	6	5	5	6	7	5	1	1	2
2	4	2	2	2	2	3	3	3	3	3	1	3	2	2	1	4	3	3	1	3	2	1	1	4	4	2	3	1	1	2	2
6	5	6	5	5	6	5	7	6	5	7	2	2	3	6	5	7	5	6	6	6	5	6	5	6	6	6	7	3	2	1	3
7	5	6	5	7	6	5	5	5	6	5	7	5	6	5	7	6	2	3	3	7	5	6	5	5	6	6	4	5	2	2	2
1	2	4	3	2	1	2	1	1	4	3	3	3	3	2	2	2	4	3	1	3	4	3	4	3	1	1	3	3	1	2	3
6	5	4	6	6	6	7	6	4	7	6	4	7	6	6	6	6	2	1	4	5	7	6	6	5	5	6	5	6	3	4	3
2	3	1	2	5	6	5	5	6	5	5	6	5	7	5	6	6	5	7	6	5	5	6	5	4	6	3	2	2	5	7	6
6	5	6	5	5	6	5	5	6	5	5	2	2	3	6	5	7	6	6	5	5	7	6	5	6	6	7	7	3	3	2	3
3	1	2	1	5	7	7	5	7	6	5	5	4	6	7	5	4	5	4	6	7	5	6	5	6	6	1	2	4	7	5	6
5	6	5	5	5	6	4	6	6	5	5	1	2	3	6	5	7	5	6	6	6	5	6	6	5	6	7	6	1	3	1	2
5	6	5	5	5	7	5	6	6	5	6	5	6	6	5	5	6	5	7	6	6	5	5	6	4	6	5	6	5	6	6	4
2	3	1	2	7	5	6	5	6	7	5	6	6	5	6	6	6	5	6	6	5	7	6	6	5	5	6	7	5	6	5	6
6	5	6	5	5	7	6	6	6	5	6	5	7	6	1	3	2	5	7	6	7	5	6	2	2	1	6	5	6	6	7	6
5	6	5	5	7	5	5	6	7	5	6	2	3	1	6	5	7	5	6	5	6	5	6	6	5	7	5	6	2	2	1	2
5	7	5	6	6	5	6	6	5	7	6	2	2	3	7	6	6	5	6	6	5	6	6	6	4	6	5	7	1	3	3	1
2	3	2	2	5	6	5	7	6	5	6	6	5	6	5	7	5	7	5	6	5	6	5	7	5	5	1	2	2	6	5	5
5	6	5	4	5	5	6	5	7	6	6	2	3	1	7	4	4	7	5	7	6	6	7	6	6	5	5	4	4	3	1	1
7	5	5	5	7	6	5	7	5	5	7	7	5	5	1	1	3	5	5	6	6	5	6	3	1	3	5	4	6	5	4	6
6	6	6	4	1	2	2	3	7	6	6	5	7	7	5	4	5	5	5	5	5	7	6	6	7	5	3	1	4	6	7	6
4	6	4	6	5	6	7	5	5	6	5	6	5	5	5	5	7	4	5	5	4	7	5	6	4	5	4	4	6	6	5	7
6	5	6	5	6	5	6	5	3	2	3	5	6	5	6	6	7	5	6	5	2	2	3	7	5	6	7	5	5	6	6	5
3	2	2	3	7	5	6	5	6	5	7	6	6	5	7	6	5	6	5	6	5	7	6	5	6	4	2	2	2	5	6	7
5	7	6	5	3	2	3	1	6	5	6	6	6	5	6	6	5	6	5	7	6	7	5	6	4	6	2	1	3	6	7	4
6	7	5	6	7	5	6	5	5	5	6	6	5	7	3	2	1	6	6	6	5	6	5	1	3	2	7	5	7	6	6	6
4	7	4	6	7	5	4	6	7	5	5	2	2	3	5	7	6	7	6	5	7	7	7	1	3	3	6	5	6	4	5	4
1	2	3	3	3	1	3	2	2	3	2	3	3	3	1	2	2	3	1	2	3	3	1	2	3	2	3	2	3	2	3	1
5	6	6	7	6	6	7	6	7	6	7	6	7	5	6	6	6	3	3	2	5	7	6	6	6	5	6	7	6	5	5	6
7	6	6	7	6	6	7	6	5	5	7	6	6	5	6	6	6	2	3	2	6	6	5	7	5	5	6	5	7	3	1	3
6	5	7	5	7	5	5	6	3	2	3	6	6	5	6	6	6	6	7	5	2	3	1	6	6	6	6	7	6	5	5	7
1	3	2	2	5	7	6	5	7	7	5	5	6	5	7	6	7	7	5	7	7	5	6	6	7	6	6	7	5	7	5	6
2	3	2	3	6	5	7	5	5	6	5	6	5	6	5	7	6	5	6	6	6	7	6	6	5	6	7	5	6	5	6	6
5	5	6	5	2	2	3	2	5	7	5	6	6	5	6	5	7	5	5	5	6	5	7	6	6	6	1	2	3	5	6	7
7	5	6	5	6	5	6	5	6	5	6	5	5	7	2	2	3	6	5	6	6	5	7	3	3	2	5	6	6	5	6	5
6	5	6	6	6	5	6	5	3	1	3	6	5	7	6	6	6	6	7	7	2	2	1	5	5	6	7	6	6	5	7	6
5	6	5	5	5	6	5	5	3	2	3	6	5	5	6	6	6	5	6	6	2	3	2	5	5	5	6	5	5	6	6	6
6	6	7	5	5	6	6	7	2	2	3	7	6	5	6	5	6	7	7	6	3	3	2	6	6	6	5	7	6	6	6	6
2	3	2	2	6	5	6	6	7	5	6	6	6	6	7	5	5	5	7	6	6	6	5	7	5	6	5	6	6	5	5	5
6	6	7	5	3	3	2	3	6	5	7	5	5	6	7	6	5	7	6	5	2	3	1	6	5	6	5	6	6	7	6	5
6	5	6	5	2	3	3	2	6	6	5	7	5	6	5	7	6	5	6	6	6	5	6	6	5	4	7	5	6	2	2	3
6	6	5	6	2	2	1	2	5	7	6	6	5	6	7	7	6	5	6	5	2	3	2	5	5	5	6	7	6	6	6	6
2	1	3	1	5	5	4	4	7	7	7	4	4	5	4	7	4	4	7	6	7	7	6	7	6	5	6	6	7	7	5	7
1	3	3	2	6	5	7	5	5	7	6	6	6	5	6	5	5	7	6	4	6	5	6	6	7	5	3	2	1	6	5	5
6	5	7	6	5	6	5	5	6	5	6	5	6	4	2	3	3	7	5	5	6	5	6	3	3	2	5	7	6	5	6	6
5	7	7	5	5	5	7	7	6	5	7	5	6	6	5	7	5	2	1	1	7	7	4	6	7	5	6	5	5	3	2	2
3	1	1	4	1	3	2	3	1	2	1	2	1	2	3	1	3	4	2	2	2	2	1	3	1	4	3	3	1	3	1	4
5	7	5	6	5	7	5	6	5	6	5	1	2	3	6	5	7	5	6	6	6	5	6	2	4	3	7	6	5	7	6	7
6	5	6	5	5	6	5	7	2	3	2	5	7	6	5	6	6	5	6	6	5	6	5	7	5	6	6	7	1	3	2	1
6	5	6	5	2	2	3	1	6	7	5	6	5	6	5	6	7	6	6	5	3	1	2	5	4	6	7	5	5	7	5	7
7	5	6	5	2	3	2	2	5	7	6	6	5	6	6	5	6	5	7	6	6	5	5	6	4	6	3	1	2	6	7	6
6	5	6	6	2	2	3	1	6	7	5	6	5	6	5	6	5	6	5	7	2	3	2	6	6	6	7	5	7	4	5	6
5	6	5	5	6	7	5	6	5	7	5	6	7	5	6	6	6	5	6	5	6	5	6	5	4	7	6	5	7	6	6	6
5	4	5	5	5	5	7	5	5	4	6	5	7	4	5	5	7	4	7	5	7	5	4	7	5	6	5	7	6	7	5	4
2	3	2	3	2	1	2	3	2	3	2	3	2	3	1	2	2	3	1	3	2	2	1	3	1	2	3	2	2	3	2	1
6	6	5	7	6	5	6	6	6	7	6	6	7	6	1	2	2	5	7	6	6	7	5	3	3	2	6	7	5	6	7	6
3	3	3	2	6	6	6	6	7	7	7	6	6	5	4	6	6	7	6	5	6	7	5	5	5	5	4	4	4	7	6	7
6	7	5	6	2	3	2	2	6	5	7	5	6	5	6	5	6	4	6	5	5	6	5	6	5	6	7	6	7	3	1	4
2	2	1	2	3	2	3	2	2	3	3	3	3	2	3	1	1	3	2	2	2	2	1	3	2	2	3	1	2	3	3	3
6	6	7	5	6	5	5	7	6	5	6	5	6	5	2	3	2	5	6	5	6	6	5	3	3	3	6	7	6	5	6	5
4	4	4	4	3	2	1	2	7	5	7	4	7	5	7	4	5	5	7	5	5	6	4	7	5	4	6	7	6	3	2	3
2	2	1	2	6	5	6	5	5	5	7	6	6	5	6	5	6	5	7	6	5	6	5	6	5	5	2	3	3	7	6	7
5	7	5	6	5	6	6	5	5	7	6	7	6	5	3	3	3	7	6	7	6	5	5	1	2	2	7	6	6	5	6	6
5	7	5	6	7	5	6	5	6	5	6	6	5	6	3	2	2	5	7	6	6	5	6	2	2	2	6	6	5	5	6	5
6	5	7	6	5	6	5	6	5	4	6	2	3	2	6	5	5	7	6	6	5	5	7	3	3	2	7	6	6	4	6	5
7	6	7	6	6	7	6	6	6	5	6	3	3	2	6	5	4	7	7	6	6	6	4	5	5	4	6	6	2	3	3	1
6	5	6	5	6	5	6	5	2	1	3	7	6	5	7	6	6	5	6	5	3	1	2	6	5	6	6	7	5	5	6	5
5	5	4	6	7	4	6	5	5	6	7	6	4	6	5	6	7	7	5	5	7	6	5	7	5	6	7	6	5	6	5	7
2	2	1	3	6	5	6	6	6	6	6	7	6	7	5	5	7	5	7	6	7	5	6	6	7	7	2	1	3	7	7	5
5	4	5	7	4	5	5	6	3	1	3	5	4	6	6	4	6	4	6	5	3	3	1	7	5	5	5	6	7	4	6	6
5	5	7	5	1	2	2	2	6	5	6	5	6	6	5	7	5	6	6	7	2	2	1	6	7	6	6	7	6	5	4	6
6	6	5	6	5	6	5	7	6	5	7	5	5	5	6	6	5	2	3	1	6	5	7	6	6	6	7	6	5	4	1	3
7	5	5	7	7	5	7	6	7	7	7	5	6	6	2	2	3	5	5	6	5	5	5	2	3	3	7	6	7	6	7	7
2	3	3	2	3	2	3	3	2	3	2	2	2	1	2	3	3	2	3	1	2	3	3	1	2	2	3	1	3	3	2	3
5	6	5	6	6	5	6	5	5	6	5	1	2	2	5	7	6	7	5	5	5	6	5	6	4	7	6	7	3	2	1	2
6	6	5	7	5	6	5	6	3	3	1	6	6	5	6	5	6	5	7	6	1	2	2	7	6	5	7	4	6	6	5	7
6	5	6	6	3	2	3	1	6	5	7	6	5	6	6	5	5	6	5	7	6	5	5	7	6	7	6	7	6	3	2	2
5	5	6	6	5	6	5	5	6	5	6	5	5	6	5	7	6	1	2	3	6	5	6	5	5	6	6	7	5	6	5	6
5	5	6	5	6	5	7	5	2	3	2	5	6	5	6	5	6	5	6	6	6	5	5	7	6	5	5	6	3	2	1	3
6	7	5	5	5	6	6	6	2	1	3	5	5	6	6	5	5	6	5	5	5	7	5	6	4	6	6	6	1	3	1	2
4	2	2	2	7	6	7	6	6	5	5	5	7	7	7	5	7	7	6	7	4	6	6	6	6	5	1	3	3	5	6	6
6	4	5	1	3	2	3	3	3	4	4	3	5	4	4	5	6	1	2	1	5	5	5	4	5	5	7	2	4	4	4	4
4	3	4	3	5	3	4	4	5	5	6	4	3	3	6	6	5	4	5	3	5	6	6	6	6	6	6	5	6	5	6	6
5	4	4	4	5	5	4	4	5	5	5	4	4	4	6	6	6	4	4	5	4	4	4	6	6	6	3	3	3	4	4	4
4	5	4	4	4	3	4	5	5	5	5	5	5	4	5	6	4	4	5	5	4	6	6	4	4	4	3	2	2	4	4	4
5	6	6	6	6	6	7	7	5	6	6	4	4	4	6	6	6	3	6	6	6	6	6	6	6	6	7	7	7	6	6	6
3	3	3	3	5	5	5	5	4	5	5	2	2	2	5	5	5	2	2	2	4	3	3	3	1	5	5	3	3	6	5	4
4	5	3	5	7	5	6	4	4	5	5	2	3	3	5	5	6	5	4	7	4	6	4	4	7	6	4	5	5	6	6	5
7	7	7	7	7	6	7	7	6	6	7	6	7	6	6	7	5	5	6	7	7	6	5	5	7	7	6	6	7	7	6	7
4	5	3	4	4	5	5	4	5	5	5	4	4	3	4	5	3	3	3	3	4	5	5	5	4	5	5	5	5	4	4	4
3	3	2	3	4	4	5	2	3	6	3	3	4	3	6	5	3	2	4	3	5	4	3	3	4	5	5	1	1	6	6	6
5	5	4	5	6	5	5	4	6	6	6	3	4	3	6	6	6	4	4	4	6	6	6	5	5	4	7	5	7	5	4	3
6	6	6	6	5	6	6	6	6	6	6	4	5	4	6	6	5	4	4	4	6	6	6	6	6	6	6	5	4	4	4	4
4	3	4	4	5	5	5	5	4	5	5	1	1	1	6	6	6	3	3	2	2	3	2	6	6	7	4	4	4	5	5	5
6	6	7	6	7	6	6	6	6	4	6	4	7	5	6	5	6	6	7	5	7	7	6	7	6	6	6	7	5	5	7	7
6	4	3	6	5	3	5	5	4	4	4	4	4	4	4	4	4	4	4	4	4	4	4	4	6	3	6	3	2	1	1	1
4	4	4	4	2	2	1	1	6	6	6	2	1	1	1	5	4	3	4	3	3	4	5	3	3	5	3	4	3	3	3	4
5	4	6	5	6	5	5	6	4	5	6	4	5	5	5	6	7	4	5	7	5	6	7	5	6	7	7	5	6	6	5	6
